# Supplementary material for: Non-Invasive Measurement of Drug and 2-HG Signals Using 19F and 1H MR Spectroscopy in Brain Tumors Treated with the Mutant IDH1 Inhibitor BAY1436032
Source: Cancers (Basel). 2020 Oct 29;12(11):3175. doi: 10.3390/cancers12113175 (PMC7692790; doi:10.3390/cancers12113175)
Supplement: Supplementary file 1 [file cancers-12-03175-s001.zip]

Archive with 1 entries (1 files):
- cancers-931687-supplementary.xlsx
