# Supplementary material for: Non-Invasive Measurement of Drug and 2-HG Signals Using 19F and 1H MR Spectroscopy in Brain Tumors Treated with the Mutant IDH1 Inhibitor BAY1436032
Source: Cancers (Basel). 2020 Oct 29;12(11):3175. doi: 10.3390/cancers12113175 (PMC7692790; doi:10.3390/cancers12113175)
Supplement: Supplementary file 1 [file cancers-12-03175-s001.zip › cancers-931687-supplementary.xlsx]

## Sheet: Tabelle1
Mouse-ID	Cell line	Mouse line	Gender	Concentration of oral gavage	Approximate hours from gavage to MRS; plus 1 hour equals time of tissue extraction (hours)	Tumor tissue marked as "T" or "Tumor"	Control tissue marked as "Br" or "Brain"	Weight of tissue probe with vial (g)	Weight of vial (g)	Weight tissue (g)
3A4_1	GL-261	C57/6N	f	oral gavage of BAY1436032 (150 mg/kgKG), single gavage on day of MRS/tissue extraction	03:10:00		x	2.08	1.94	0.14
3A4_1	GL-261	C57/6N	f	oral gavage of BAY1436032 (150 mg/kgKG), single gavage on day of MRS/tissue extraction	03:10:00	x		1.31	1.1	0.21
3A4_12	GL-261	C57/6N	f	oral gavage of BAY1436032 (150 mg/kgKG), single gavage on day of MRS/tissue extraction	03:10:00		x	1.41	1.1	0.31
3A4_12	GL-261	C57/6N	f	oral gavage of BAY1436032 (150 mg/kgKG), single gavage on day of MRS/tissue extraction	03:10:00	x		1.19	1.1	0.09
3A4_16	GL-261	C57/6N	f	oral gavage of BAY1436032 (150 mg/kgKG), single gavage on day of MRS/tissue extraction	03:30:00	x		1.24	1.1	0.14
3A4_16	GL-261	C57/6N	f	oral gavage of BAY1436032 (150 mg/kgKG), single gavage on day of MRS/tissue extraction	03:30:00		x	1.29	1.1	0.19
3A4_6	GL-261	C57/6N	f	oral gavage of BAY1436032 (150 mg/kgKG), single gavage on day of MRS/tissue extraction	03:20:00		x	1.41	1.1	0.31
3A4_6	GL-261	C57/6N	f	oral gavage of BAY1436032 (150 mg/kgKG), single gavage on day of MRS/tissue extraction	03:20:00	x		1.25	1.1	0.15
3A5_1	LNT-229 IDHR132H mut	Fox/nu	f	oral gavage of BAY1436032 (150 mg/kgKG), divided in two doses a day 1-0-1 over 5 days	04:30:00	x		2.05	1.94	0.11
3A5_1	LNT-229 IDHR132H mut	Fox/nu	f	oral gavage of BAY1436032 (150 mg/kgKG), divided in two doses a day 1-0-1 over 5 days	04:30:00		x	2.17	1.94	0.23
3A5_12	LNT-229 IDHR132H mut	Fox/nu	f	oral gavage of BAY1436032 (150 mg/kgKG), divided in two doses a day 1-0-1 over 5 days	05:00:00	x		2.05	1.94	0.11
3A5_12	LNT-229 IDHR132H mut	Fox/nu	f	oral gavage of BAY1436032 (150 mg/kgKG), divided in two doses a day 1-0-1 over 5 days	05:00:00		x	2.19	1.94	0.25
3A5_16	LNT-229 IDHR132H mut	Fox/nu	f	oral gavage of BAY1436032 (150 mg/kgKG), divided in two doses a day 1-0-1 over 5 days	05:00:00	x		2.2	1.94	0.26
3A5_16	LNT-229 IDHR132H mut	Fox/nu	f	oral gavage of BAY1436032 (150 mg/kgKG), divided in two doses a day 1-0-1 over 5 days	05:00:00		x	2.05	1.94	0.11
3A5_6	LNT-229 IDHR132H mut	Fox/nu	f	oral gavage of BAY1436032 (150 mg/kgKG), divided in two doses a day 1-0-1 over 5 days	03:00:00	x		2.03	1.94	0.09
3A5_6	LNT-229 IDHR132H mut	Fox/nu	f	oral gavage of BAY1436032 (150 mg/kgKG), divided in two doses a day 1-0-1 over 5 days	03:00:00		x	2.17	1.94	0.23
3A5_65	LNT-229 IDHR132H mut	Fox/nu	f	oral gavage of BAY1436032 (150 mg/kgKG), divided in two doses a day 1-0-1 over 5 days	04:00:00	x		2.03	1.94	0.09
3A5_65	LNT-229 IDHR132H mut	Fox/nu	f	oral gavage of BAY1436032 (150 mg/kgKG), divided in two doses a day 1-0-1 over 5 days	04:00:00		x	2.24	1.94	0.3
3B4_16	GL-261	C57/6N	f	oral gavage of BAY1436032 (150 mg/kgKG), single gavage on day of MRS/tissue extraction	03:05:00		x	1.21	1.1	0.11
3B4_16	GL-261	C57/6N	f	oral gavage of BAY1436032 (150 mg/kgKG), single gavage on day of MRS/tissue extraction	03:05:00	x		2.04	1.94	0.1
3B5_12	LNT-229 IDHR132H mut	Fox/nu	f	oral gavage of BAY1436032 (150 mg/kgKG), divided in two doses a day 1-0-1 over 5 days	03:05:00		x	2.21	1.94	0.27
3B5_12	LNT-229 IDHR132H mut	Fox/nu	f	oral gavage of BAY1436032 (150 mg/kgKG), divided in two doses a day 1-0-1 over 5 days	03:30:00	x		2.08	1.94	0.14
3B5_65	LNT-229 IDHR132H mut	Fox/nu	f	oral gavage of BAY1436032 (150 mg/kgKG), divided in two doses a day 1-0-1 over 5 days	03:50:00	x		2.08	1.94	0.14
3B5_65	LNT-229 IDHR132H mut	Fox/nu	f	oral gavage of BAY1436032 (150 mg/kgKG), divided in two doses a day 1-0-1 over 5 days	04:10:00		x	2.2	1.94	0.26
3C5_12	LNT-229	Fox/nu	f	oral gavage of BAY1436032 (150 mg/kgKG), single gavage on day of MRS/tissue extraction	03:50:00	x		2.06	1.94	0.12
3C5_12	LNT-229	Fox/nu	f	oral gavage of BAY1436032 (150 mg/kgKG), single gavage on day of MRS/tissue extraction	03:50:00		x	2.02	1.94	0.08
3C5_16	LNT-229	Fox/nu	f	oral gavage of BAY1436032 (150 mg/kgKG), single gavage on day of MRS/tissue extraction	03:30:00		x	2.21	1.94	0.27
3C5_16	LNT-229	Fox/nu	f	oral gavage of BAY1436032 (150 mg/kgKG), single gavage on day of MRS/tissue extraction	03:30:00	x		2.08	1.94	0.14
3C5_6	LNT-229	Fox/nu	f	oral gavage of BAY1436032 (150 mg/kgKG), single gavage on day of MRS/tissue extraction	03:15:00		x	2.21	1.94	0.27
3C5_6	LNT-229	Fox/nu	f	oral gavage of BAY1436032 (150 mg/kgKG), single gavage on day of MRS/tissue extraction	03:15:00	x		2.04	1.94	0.1
3C5_65	LNT-229	Fox/nu	f	oral gavage of BAY1436032 (150 mg/kgKG), single gavage on day of MRS/tissue extraction	03:50:00		x	2.12	1.94	0.18
3C5_65	LNT-229	Fox/nu	f	oral gavage of BAY1436032 (150 mg/kgKG), single gavage on day of MRS/tissue extraction	03:50:00	x		2.02	1.94	0.08
3D5_1	LNT-229	Fox/nu	f	oral gavage of BAY1436032 (150 mg/kgKG), single gavage on day of MRS/tissue extraction	04:00:00		x	2.16	1.94	0.22
3D5_1	LNT-229	Fox/nu	f	oral gavage of BAY1436032 (150 mg/kgKG), single gavage on day of MRS/tissue extraction	04:00:00	x		2.13	1.94	0.19
3D5_12	LNT-229	Fox/nu	f	oral gavage of BAY1436032 (150 mg/kgKG), single gavage on day of MRS/tissue extraction	03:30:00		x	2.16	1.94	0.22
3D5_12	LNT-229	Fox/nu	f	oral gavage of BAY1436032 (150 mg/kgKG), single gavage on day of MRS/tissue extraction	03:30:00	x		2.12	1.94	0.18
3D5_6	LNT-229	Fox/nu	f	oral gavage of BAY1436032 (150 mg/kgKG), single gavage on day of MRS/tissue extraction	03:30:00	x		2.06	1.94	0.12
3D5_6	LNT-229	Fox/nu	f	oral gavage of BAY1436032 (150 mg/kgKG), single gavage on day of MRS/tissue extraction	03:30:00		x	2.18	1.94	0.24
3D5_65	LNT-229	Fox/nu	f	oral gavage of BAY1436032 (150 mg/kgKG), single gavage on day of MRS/tissue extraction	04:30:00	x		2.07	1.94	0.13
3D5_65	LNT-229	Fox/nu	f	oral gavage of BAY1436032 (150 mg/kgKG), single gavage on day of MRS/tissue extraction	04:30:00		x	2.19	1.94	0.25
3F5_1	non tumor bearing	Fox/nu	f	oral gavage of BAY1436032 (150 mg/kgKG), single gavage on day of MRS/tissue extraction	03:20:00		x	2.37	1.94	0.43
3F5_16	non tumor bearing	Fox/nu	f	oral gavage of BAY1436032 (150 mg/kgKG), single gavage on day of MRS/tissue extraction	02:35:00		x	2.32	1.94	0.38
3F5_6	non tumor bearing	Fox/nu	f	oral gavage of BAY1436032 (150 mg/kgKG), single gavage on day of MRS/tissue extraction	04:15:00		x	2.36	1.94	0.42
oral gavage of BAY1436032
Vehicle: Ethanol/Kolliphor HS 15®/Ampuwa
dose 7,5 mg/ml BAY 1436032, LOT 6032, pH approximately 9
